# Supplementary material for: Similar 5-Year Survival in Transfemoral and Transapical TAVI Patients: A Single-Center Experience
Source: Bioengineering (Basel). 2023 Jan 24;10(2):156. doi: 10.3390/bioengineering10020156 (PMC9952102; doi:10.3390/bioengineering10020156)
Supplement: Supplementary file 1 [file bioengineering-10-00156-s001.zip]

Archive with 1 entries (1 files):
- bioengineering-2159589-supplementary.pdf
